# Supplementary material for: Bioorthogonal Engineered Virus-Like Nanoparticles for Efficient Gene Therapy
Source: Nanomicro Lett. 2023 Aug 12;15:197. doi: 10.1007/s40820-023-01153-y (PMC10423197; doi:10.1007/s40820-023-01153-y)
Supplement: Supplementary file 2 — Supplementary file2 (ZIP 256 KB) [file 40820_2023_1153_MOESM2_ESM.zip]

Archive with 22 entries (21 files):
- Dataset S1/
- __MACOSX/._Dataset S1
- Dataset S1/7. pCMV-cargoshTNF╬▒.dna
- __MACOSX/Dataset S1/._7. pCMV-cargoshTNF╬▒.dna
- Dataset S1/6. pCMV-cargoCas9.dna
- __MACOSX/Dataset S1/._6. pCMV-cargoCas9.dna
- Dataset S1/4. pCMV-capsid10-flag.dna
- __MACOSX/Dataset S1/._4. pCMV-capsid10-flag.dna
- Dataset S1/.DS_Store
- __MACOSX/Dataset S1/._.DS_Store
- Dataset S1/2. pCMV-VSV-G-A246.dna
- __MACOSX/Dataset S1/._2. pCMV-VSV-G-A246.dna
- Dataset S1/8. pCMV-cargoshcontrol.dna
- __MACOSX/Dataset S1/._8. pCMV-cargoshcontrol.dna
- Dataset S1/5. pCMV-cargoGFP.dna
- __MACOSX/Dataset S1/._5. pCMV-cargoGFP.dna
- Dataset S1/1. pCMV-VSV-G-D192.dna
- __MACOSX/Dataset S1/._1. pCMV-VSV-G-D192.dna
- Dataset S1/3. pCMV-VSV-G-A247.dna
- __MACOSX/Dataset S1/._3. pCMV-VSV-G-A247.dna
- Dataset S1/9. pLKO-sgRNA.dna
- __MACOSX/Dataset S1/._9. pLKO-sgRNA.dna
