# Supplementary material for: Bioorthogonal Engineered Virus-Like Nanoparticles for Efficient Gene Therapy
Source: Nanomicro Lett. 2023 Aug 12;15:197. doi: 10.1007/s40820-023-01153-y (PMC10423197; doi:10.1007/s40820-023-01153-y)
Supplement: Supplementary file 3 — Supplementary file3 (XLSX 16 KB) [file 40820_2023_1153_MOESM3_ESM.xlsx]

## Sheet: Sheet1
Table S5 Establishment for standard curve
Concention of 5' frag (pg/ul)	-log(C,2)	Cqstandard
1000	-9.96578	10.82
100	-6.64386	15.26
10	-3.32193	19.37
1	0	23.15
0.1	3.32193	27.44
Calculation for the content of 5' frag packaged in biosome samples
Csample=2^(18.826-0.8071Cqsample)
Notes
C refers to the concentration of 5' frag DNA standard; Cqstandard refers to the Cq of 5' frag DNA standard samples;
Csample referes to the content of 5' frag RNA packaged in biosome samples; Cqsample refers to the Cq of the 5' frag RNA packaged in biosome samples
